# Supplementary material for: Mammalian type opsin 5 preferentially activates G14 in Gq-type G proteins triggering intracellular calcium response
Source: J Biol Chem. 2023 Jul 7;299(8):105020. doi: 10.1016/j.jbc.2023.105020 (PMC10432815; doi:10.1016/j.jbc.2023.105020)
Supplement: Supporting Table S1 [file mmc2.xlsx]

## Sheet: DNA oligos
Oligo name	Nucleotide sequence of DNA oligo	Usage	Reference
h.28.28.tail	ACAACTTAACGGGCCTTTTGGCCCGTTAAGTTGTGTTAAGTTGTTTTTTT	Hairpin for extension of probe or branch oligos	Kishi et al. 2019
h.31.31.tail	ATTATTCACTGGGCCTTTTGGCCCAGTGAATAATAGTGAATAATTTTTTT	Hairpin for extension of probe or branch oligos	Kishi et al. 2019
h.67.67.tail	ATCACATAATGGGCCTTTTGGCCCATTATGTGATATTATGTGATTTTTTT	Hairpin for extension of probe or branch oligos	Kishi et al. 2019
h.27.27.tail	ACATCATCATGGGCCTTTTGGCCCATGATGATGTATGATGATGTTTTTTT	Hairpin for extension of probe or branch oligos	Kishi et al. 2019
h.73.73.tail	ATTCCTAATCGGGCCTTTTGGCCCGATTAGGAATGATTAGGAATTTTTTT	Hairpin for extension of probe or branch oligos	Kishi et al. 2019
h.60.60.tail	AACTAACTATGGGCCTTTTGGCCCATAGTTAGTTATAGTTAGTTTTTTTT	Hairpin for extension of probe or branch oligos	Kishi et al. 2019
h.28.31.tail	ATTATTCACTGGGCCTTTTGGCCCAGTGAATAATGTTAAGTTGTTTTTTT	Remap primer sequence in probe from no.28 to no.31	Kishi et al. 2019
h.28.67.tail	ATCACATAATGGGCCTTTTGGCCCATTATGTGATGTTAAGTTGTTTTTTT	Remap primer sequence in probe from no.28 to no.67	Kishi et al. 2019
27*.27*.27*.28	ATGATGATGTATGATGATGTATGATGATGTTTCAACTTAAC	Branch for signal amplification in SABER	Kishi et al. 2019
31*.31*.31*.31*.27	AGTGAATAATAGTGAATAATAGTGAATAATAGTGAATAATTTCATCATCAT	Branch for signal amplification in SABER	Kishi et al. 2019
60*.60*.60*.60*.73	ATAGTTAGTTATAGTTAGTTATAGTTAGTTATAGTTAGTTTTTTCCTAATC	Branch for signal amplification in SABER	Kishi et al. 2019
67*.67*.67*.67*.60	ATTATGTGATATTATGTGATATTATGTGATATTATGTGATTTACTAACTAT	Branch for signal amplification in SABER	Kishi et al. 2019
28*.488	/5ATTO488N/ttGTTAAGTTGTGTTAAGTTGT	Fluorescent detection	Kishi et al. 2019
73*.565	/5ATTO565N/ttGATTAGGAAtGATTAGGAAt	Fluorescent detection	Kishi et al. 2019
Ol_gnaq_qPCR_Fw	CCGGGAGCTGAAACTGTTGC	qPCR primer for medaka gnaq (XM_023958408)
Ol_gnaq_qPCR_Rv	CATCGGAGTAGCCAGCACCA	qPCR primer for medaka gnaq (XM_023958408)
Ol_gna11a_qPCR_Fw	GCAGCCGTACATTAAGGCAAT	qPCR primer for medaka gna11a (XM_004068351)
Ol_gna11a_qPCR_Rv	ACGATCCAGAGCGCTTAGATAGTA	qPCR primer for medaka gna11a (XM_004068351)
Ol_gna11b_qPCR_Fw	GATCCCAGCTATCTTCCCACTC	qPCR primer for medaka gna11b (XM_020713942)
Ol_gna11b_qPCR_Rv	CCCACATCCACCATCCTGAAA	qPCR primer for medaka gna11b (XM_020713942)
Ol_gna11c_qPCR_Fw	GCTGCTTATCTCCCGAACCA	qPCR primer for medaka gna11c (XM_023960873)
Ol_gna11c_qPCR_Rv	CCGCCCACATCCACCATC	qPCR primer for medaka gna11c (XM_023960873)
Ol_gna14a_qPCR_Fw	GTCTACCAGAACATCTACACCTCAA	qPCR primer for medaka gna14a (XM_011479091)
Ol_gna14a_qPCR_Rv	CCTCCACTTTGTCCACTTCCA	qPCR primer for medaka gna14a (XM_011479091)
Ol_gna14b_qPCR_Fw	ACGTCTCACTTGGCTGACTATTT	qPCR primer for medaka gna14b (XM_004074559)
Ol_gna14b_qPCR_Rv	GTGTAGTGCGTGTAGAGGGG	qPCR primer for medaka gna14b (XM_004074559)
Ol_gna15_qPCR_Fw	ACTACATCCCCACCGAGCA	qPCR primer for medaka gna15 (XM_023954567)
Ol_gna15_qPCR_Rv	CGACTTCTGACCGCCCAC	qPCR primer for medaka gna15 (XM_023954567)
Ol_rpl7_72bp_Fw	CGCCAGATCTTCAACGGTGTAT	qPCR primer for medaka rpl7 (NM_001104870)	Zhang and Hu. 2006
Ol_rpl7_72bp_Rv	AGGCTCAGCAATCCTCAGCAT	qPCR primer for medaka rpl7 (NM_001104870)	Zhang and Hu. 2006

## Sheet: olOpn5m.28
olOpn5m.28	TAAAGTCAGCAGTGTGGCAGGTAGGGGTGTGCAAAAtttCAACTTAAC
olOpn5m.28	AACTTCACGAGTCCAAAGCTTTCATGGTCGGTTCTAtttCAACTTAAC
olOpn5m.28	GGGAACGTTGCAGAAATAGAAAACAGTGAAACGTCATGAGAtttCAACTTAAC
olOpn5m.28	ATGTGTTCTCCATTACTGTCGTCAGTGTGGAAGGTCtttCAACTTAAC
olOpn5m.28	GGAGATAATGCGGGACATACGAAGAGTGAGGCCACGtttCAACTTAAC
olOpn5m.28	AATGACGTAGCCATTTCCTGTTGCAGACAGGATTCCtttCAACTTAAC
olOpn5m.28	AGGCTTCAGCTTCGTCTTGCGTTTGATGGTCATGTAtttCAACTTAAC
olOpn5m.28	ACAGCCAGCGGTGGGAGAAACTAGACACAACGAAAAtttCAACTTAAC
olOpn5m.28	GTCCAGGCTCACCACTGTCATTGTGATGAGGCTCCCtttCAACTTAAC
olOpn5m.28	GCGGCGTAGATCCACACAAAGACCAGGCATAGAAAAtttCAACTTAAC
olOpn5m.28	ACATGACGAAGCTCTGTCCGGACACAGAGGCTTGTGtttCAACTTAAC
olOpn5m.28	TGACATAGGAGAAGACGATGATGCCAGCCGGGAGTAtttCAACTTAAC
olOpn5m.28	GGAAACTTCCTTTGAAGAAGACTTCACCTTGCAGATGATCAtttCAACTTAAC
olOpn5m.28	AAGCTATCAAGAAGCCTGCACAAATCAGCATTGCCAtttCAACTTAAC
olOpn5m.28	ACGCTGAAACCACTGAGACCACTGCATATGGAATCCtttCAACTTAAC
olOpn5m.28	ACAGATACAGGAATGGGAATGGAATCTGGTTCACCAAtttCAACTTAAC
olOpn5m.28	TGTACATCGCTGAAGACTTAGCCAACAATGTAGGGATGtttCAACTTAAC
olOpn5m.28	TCCTTATGACTTTAGCACAGCAGGTTGAGCATGAGTTTTtttCAACTTAAC
olOpn5m.28	ATTTCAATGTGAGCTTCTTTGGCGGGCGCTGTGTCCtttCAACTTAAC
olOpn5m.28	CAGGGAACAAGGCATACTGTCCAAACCGAAAGAGGCtttCAACTTAAC
olOpn5m.28	GCAGCGTGTGATTGGATAGGTGTCGAGAACAGAGGGtttCAACTTAAC
olOpn5m.28	AGCAACAACGGTGAGCTGTTAATGATTTCCCAGCAGtttCAACTTAAC
olOpn5m.28	TGAGGTGGCGAAATCAAGCTGGAAGACTCAGGAACCtttCAACTTAAC
olOpn5m.28	CCTTTTGCTTTAGCAATGGTCAGACAGGTTCTCTGTAACATtttCAACTTAAC
olOpn5m.28	TCCAGTTTCAAAACCTGAGTTATGGCTTTCATCTCAAACGTtttCAACTTAAC
olOpn5m.28	ACAACATCCTGTACTAGCTGCATAAATGCAACTCAAGAGTtttCAACTTAAC
olOpn5m.28	TGTGACCATTGAAGAAGTGTCTTCTTAGCCATTTATCGGTTtttCAACTTAAC
olOpn5m.28	CCGAACCTTGAACTGTTGCCTTACGATCATTGACGAATAAAtttCAACTTAAC
olOpn5m.28	GGAGCAGGCCTTATTAAGACTTTACAGCAGGACAGTTTTtttCAACTTAAC
olOpn5m.28	CCTGTCGGTCAAAGCAATCTTCAGGGTCAGTGAAAAtttCAACTTAAC
olOpn5m.28	AGATGTAAAGTCACCCACGTTGGCTTCGATAATCTTCTTtttCAACTTAAC
olOpn5m.28	TCAGAGCCATTTGAACTAAATTTGTCCCTGAAAGAGTCGTTtttCAACTTAAC
olOpn5m.28	GTGGATAATGAGTAGCCTCTAAATGTTGGGAAGCAACAAGAtttCAACTTAAC
olOpn5m.28	TTAGGGATAACGCCCCGGGCCTTTCCAACATGTAGGtttCAACTTAAC
olOpn5m.28	TGGTGACTGTACCCAGTCAGGAATAGTTACATAGTTTGAGTtttCAACTTAAC
olOpn5m.28	GTGGTAACTAAGATAAGCAACGAGAACCACTGTATTGCAGTtttCAACTTAAC
olOpn5m.28	GGTGTGCACCTAGAACATTTTGCCAGTCCACTGCAGtttCAACTTAAC
olOpn5m.28	GGCTTGGAACAGATGGTGTGATGGTAGTTAACCACATTTTAtttCAACTTAAC
olOpn5m.28	CCTTTCTTGAATGACTCCCTGGGATGCTTAACTTTACCAAAtttCAACTTAAC
olOpn5m.28	CCATCTTCAAAATGTTGAGCAAAGGCAGATTTCCCAGAAAGtttCAACTTAAC
olOpn5m.28	CCAACAGCACTAGTGTCCATGTATCCTGAAACATCTAAGTCtttCAACTTAAC
olOpn5m.28	ACAGTGTGGCGTATTTCACAGATTTTACATCTACCAAACCAtttCAACTTAAC
olOpn5m.28	CACAGCTGTTCTTTTGAGCAAACAGGAAATCTCTCCTCtttCAACTTAAC
olOpn5m.28	TGACTGATTTTCTTTCCACTCAACCCAGTGTCCTTCAAtttCAACTTAAC
olOpn5m.28	GCGACCTTTGATTGACCCCAATGTTGGAAGAAGTTTCTtttCAACTTAAC
olOpn5m.28	CCGCATGTGGGAGAACTTAATTAACACTGTCACAAGTAGAGtttCAACTTAAC
olOpn5m.28	GTCCAATTCTGATGTCGAATTATTCCAGGTCCTTGACACATtttCAACTTAAC
olOpn5m.28	TCTGTGGATTCGAGAAGTTTAGAAATGAGGCTGCAATGTAAtttCAACTTAAC
olOpn5m.28	TCCAGTGTTCAGAGGAGATATGGCTTTGATCAAACCTAAGAtttCAACTTAAC

## Sheet: olGna14a.28
olGna14a.28	GATGGCGTCGTTGATCCTCTTGGTCTCCCTGTCCTCtttCAACTTAAC
olGna14a.28	TAGCGTAGCTCTTCTTGTCCTCATCCGAGTATCCCCtttCAACTTAAC
olGna14a.28	GGCCTGCATTGAGGTGTAGATGTTCTGGTAGACTAGTTtttCAACTTAAC
olGna14a.28	GTTCTGTGGATCAGCGAATGATATATTCAGCGCCCCtttCAACTTAAC
olGna14a.28	GGTCCTGATTAAATTCCTCCACTTTGTCCACTTCCACCtttCAACTTAAC
olGna14a.28	CACCATCATTCCACAGACTTCGGATTCCCGCCACCAtttCAACTTAAC
olGna14a.28	GGTACTCTCTACGCCTGTCGTAGCATTCCTGAATTCtttCAACTTAAC
olGna14a.28	AAGTACGACGGCTTTGAGATCCGGTCCAGATCTGAGtttCAACTTAAC
olGna14a.28	GGCACTCGAACTCTGAGGATGTCCTGAAGATCGGGTtttCAACTTAAC
olGna14a.28	TCCATGTCAAAGGGGTACTCGATGATCCCTGTGGTTtttCAACTTAAC
olGna14a.28	GGTCGTACTCGCTGAGAGCCACCAGAAAGATGATGGtttCAACTTAAC
olGna14a.28	AGGGGTATGTGATGATCGTTTTGAAGAGAGCTTTGCTCtttCAACTTAAC
olGna14a.28	GCATGATCTTCTCTTTGAGGATGTCGGTCTTGTTAAGGAAAtttCAACTTAAC
olGna14a.28	GCTGGGGTTTTGTTCTTGGTACATTTTGAGGATGAAATCTTtttCAACTTAAC
olGna14a.28	TTTTCAGTGTCGGTGGCGCAGGTGAAGTGAGGGTACtttCAACTTAAC
olGna14a.28	ATGGTGTCTTTGACTGCCACAAAGACGAAGCGGATGtttCAACTTAAC
olGna14a.28	TACACCAGGTTGAAGTCCTTGAGGTTGGCTGTGAGGtttCAACTTAAC

## Sheet: cOpn5m.28
cOpn5m.28	TGCAGTCCGATGCCATCCCACTCATGTCCAGTTCAGtttCAACTTAAC
cOpn5m.28	TGTAGTGTGGGAGGTATTCTTCCTGAGAGGAGGAGTtttCAACTTAAC
cOpn5m.28	TAGACAGCTTTGATGCAAAGGGGTCTTCCTGCTGCAtttCAACTTAAC
cOpn5m.28	GCTTTGAGGACATAAAGATAACATACCCGTTTCCCAGAGTTtttCAACTTAAC
cOpn5m.28	CACCGCTAAATTAACAGTCATTATCTCAGCGGGTCTTAACTtttCAACTTAAC
cOpn5m.28	TAAGGCTCCCACAGCCAAAGAAGAAGCCAGCCCATCtttCAACTTAAC
cOpn5m.28	CGTCGCATAGGCCCAGATTAGTGCCAGGCAGATAAAtttCAACTTAAC
cOpn5m.28	TGGTGTCGTAGTGAGCAACCTCTTTGGTGGACGACTtttCAACTTAAC
cOpn5m.28	GGTCAGCTTCATTTCAAGTATGTGGCTGTTCTGGATCCtttCAACTTAAC
cOpn5m.28	GAATCCGGCTGTCCAAAGGCTGACCACACAGAGACCtttCAACTTAAC
cOpn5m.28	AGCAGAGTTGGTACCACCGAAAACTGAATGGGAACGtttCAACTTAAC
cOpn5m.28	TAAATAATTGGGTTGTACATGGCAGCCGACTTGGCAtttCAACTTAAC
cOpn5m.28	GACCGGCAGCAGGCAAATTTGCAATCAATGACCTGGtttCAACTTAAC
cOpn5m.28	AAAGAGCTCTTCTTCTGCAGTGTCTTCGGCCCACCTtttCAACTTAAC
cOpn5m.28	ACAAGCCTTCAGACTTCCAGTTGGGTTCCGCTCAGTtttCAACTTAAC
cOpn5m.28	AGTATGAATGTTTGTCATCAGGTTTTCCCTCGCTGTGAAtttCAACTTAAC
cOpn5m.28	TGGCTCTAATCACACTGTTTTAGTCGGTAGGGAAAGAACTAtttCAACTTAAC
cOpn5m.28	CCAGCTTTGAGGACTGAGCAGGGATTTGCTGCATTAtttCAACTTAAC
cOpn5m.28	CCGTGTACATGTGCTGTAACCTTTCTCAGGTGCACAtttCAACTTAAC
cOpn5m.28	TGCTTTAGCAACAGATTCAACTGCACATGGGAAAGATTTtttCAACTTAAC
cOpn5m.28	TCAATCCTTCCTAGACTTCATCCTTGCAGGGTTTGGtttCAACTTAAC
cOpn5m.28	TGTATCTGGACCTTACATGCTCTCTTTGGGACTGCTtttCAACTTAAC
cOpn5m.28	TGCAGATCCTTTCAAAGCACACTGCTTGTTTAGTGTtttCAACTTAAC
cOpn5m.28	GCCCAGGTGCAGCACAATTATTTGTCTGCCTTACCCtttCAACTTAAC
cOpn5m.28	TGGACAGCTAATATCTGGTGAGTAGGGATGCCTCATTTTtttCAACTTAAC
cOpn5m.28	AGTTCCTCCCAGAAGAAACCACAGACAAACATCAAAATCATtttCAACTTAAC
cOpn5m.28	GGGAGTGCCAGTCAACATCAGGTCATGCTATATTAAATCTtttCAACTTAAC
cOpn5m.28	CTTCTGAGAGCAGAGCAAGAGTTTGCACTGCAGAATtttCAACTTAAC
cOpn5m.28	AATCCAGCGACAACTTCTGCCATGTGGTCTGAATGTtttCAACTTAAC
cOpn5m.28	TGTAGAAGAGGAAACGATTCTTCTACCCACCTTGGGAtttCAACTTAAC
cOpn5m.28	GAAGTGAAAGGACTTGATTTCTTGGCAAATTTGGCGTAAGAtttCAACTTAAC
cOpn5m.28	GGTTACATCACAATGTTGCTCTGTGGTGCAAGATCCATAtttCAACTTAAC
cOpn5m.28	GGCTTTGTTGGTGCTTTGGCTCAGGTCGTGTCTGAGtttCAACTTAAC
cOpn5m.28	TCAGAGTGATGATCCTCCCGACACATTCCTGAGTTGtttCAACTTAAC
cOpn5m.28	TTGGCAGCTCAGTCTGAATGTGCACATAGGATACATAATtttCAACTTAAC
cOpn5m.28	TCCTTCAAGCCAACGGCAGTGAATTCAGATAATACTTTTCTtttCAACTTAAC
cOpn5m.28	ACTGGGACAATCTTACTGTCCAGGTCAGCTCATTATCTAAAtttCAACTTAAC
cOpn5m.28	AGTTTCACTGCCTGTAACCTTGAAATACAAAGTAGTGGGTTtttCAACTTAAC
cOpn5m.28	CCTGGTAATGACCCAATTAAAAGTCTTCATATCCACAGGCTtttCAACTTAAC
cOpn5m.28	CCATGGAGGAAGGCTCAAAGGCATTCTGCAGCTATGtttCAACTTAAC
cOpn5m.28	AGCAGTGTTGACCATTACTTCTATGTTACCAACAGTTTCCAtttCAACTTAAC
cOpn5m.28	CTCACAACCAGAACTTCCATCTTTTGTGCTCTTCTTTCAACtttCAACTTAAC
cOpn5m.28	CACACAATTCTGTTCACTGACATTGCACGTCTCAATTCATTtttCAACTTAAC
cOpn5m.28	GCAGGTGGAACAACATTGTCCATAAAGACATTACTCTGTCAtttCAACTTAAC
cOpn5m.28	GGAGGTTTTCTCATGGGAAGGGTTAGAATCATAAGCAGAAAtttCAACTTAAC
cOpn5m.28	GGGAAATGTAGCTAAAGAGATGTCACAGCAAATTTGCACAtttCAACTTAAC
cOpn5m.28	ACCTGAGGCAAGAGTCACCTGGGAACACTCTAAGCTtttCAACTTAAC
cOpn5m.28	ACTTGCAAAGACACAGATGTGGAAGAAAACAACCAATCATTtttCAACTTAAC
cOpn5m.28	ATTCCTTGGGGCTGGACAACTACAAAGCCCTGTGACtttCAACTTAAC
cOpn5m.28	CCACAAGCAAAGATGACAATGATATTAACAGCCTCTTCCCTtttCAACTTAAC
cOpn5m.28	GAGAAAGGCCACTATGGGATGTGCAATGGCTCAAGAtttCAACTTAAC
cOpn5m.28	ACCTCTATCTACCAAATAAAGGGCAATACAAGTCACCCTGAtttCAACTTAAC
cOpn5m.28	GGAAGTGAAGGTCATGCTTCAATTACAAAACTGCCCTACtttCAACTTAAC
cOpn5m.28	GCCTGAAGCCCTGTAATCAAGCCCTATACTTCAAAAGATTTtttCAACTTAAC
cOpn5m.28	GACCAAACTACAGTCGGTGACTGATAAAAGCTGATTACACAtttCAACTTAAC
cOpn5m.28	TGAACGTCCTTCTTAGAATAGGTCACTAACAGAATGGCTGTtttCAACTTAAC
cOpn5m.28	CACTTCATCCAGATGCTGCACAACTTAACTGTTTTGACTTtttCAACTTAAC
cOpn5m.28	GGCACAGGAAAGCTAACTAACCTTTACTGTCTATGAGCAtttCAACTTAAC
cOpn5m.28	CCACATCCACCATCTACAATTAAAACACAGTCTGTGCTACAtttCAACTTAAC
cOpn5m.28	TCTGAACTGACAAGACCTTCATGACTCCCTTGTCATATCTtttCAACTTAAC
cOpn5m.28	TTACTTTAGGATGCTAAGCATCTGTGCAGCCCCTTTtttCAACTTAAC
cOpn5m.28	AGATTGGAGGGATACATTTATGTGTTGCAAATTGCCCCtttCAACTTAAC
cOpn5m.28	GCAGGACGCCAGGAAGATTCTCTACTCACTGTTCAATATAAtttCAACTTAAC

## Sheet: cGNA14.67
cGNA14.67	TTGAGCCTGTGTTGAAATTCAAACTTCTTTTGAAGGAAGCGtttTCACATAAT
cGNA14.67	GTTCACCAGACAACTCTAACTTAGTTAATCACAGAAGGGGCtttTCACATAAT
cGNA14.67	TTGCCGTGGATATTGTGTGCTAAGCAAGTGACTAATAAAGTtttTCACATAAT
cGNA14.67	TCAACTCGTCCACTGGAACTTTTGTTTCTTACCTAGACAGCtttTCACATAAT
cGNA14.67	AAGCAGAGCTAGAATGTGTGTGATGCTACTTTCTTCTCAGtttTCACATAAT
cGNA14.67	AAGAAAGTACAGGGAGCAATACAGTGTTACATGAAGGCTTtttTCACATAAT
cGNA14.67	TATATGTGAGATTTTATACTTCCTACACCGCTGGTGGTGCTtttTCACATAAT
cGNA14.67	TTGTAAAATCTAAAATGATGAGCATGCTGACCTGCAACTGCtttTCACATAAT
cGNA14.67	CTGTTAATCATAGGTGGGATAGTTCAACTGACAGCCACAGtttTCACATAAT
cGNA14.67	TTTTACTTGCCTCTTCCTCTCCCATATCCCTGGTATTTTCCtttTCACATAAT
cGNA14.67	AGGCTCTGTTTCAATGTTTTATCTCCAGTTCTTAGCATGCGtttTCACATAAT
cGNA14.67	AAAACTCCTGTTTCTGAAATTGCAGCTGGTTCTTCGGtttTCACATAAT
cGNA14.67	TATCCTAGATACGCTTGTCTGTGGTTAAGCTTATGCTCTGAtttTCACATAAT
cGNA14.67	AAGAGAATTAGAAACCTTGAAGTGTGCTGGTTCAATCAGCAtttTCACATAAT
cGNA14.67	TCCAGAATGTATAAAATTCAACACAGAACCCTTTCCCACCTtttTCACATAAT
cGNA14.67	TGCAAATTATTTGAGATGTCCACTCTGGTGTGCCTAATTCAtttTCACATAAT
cGNA14.67	AGTCTGTCCACTGTAGTGCCTAAAAGAATACCATGGCtttTCACATAAT
cGNA14.67	TACACTCTGGAAGGAGTGACCAGATGTAGAATCAAAGATGGtttTCACATAAT
cGNA14.67	TGACAAACAGCGCTGCAAGGTGCAGGTGACTGGATTAtttTCACATAAT
cGNA14.67	AATCAGCAGCCTAATAAATGTTGCACTTCCTTTTGTTCAGCtttTCACATAAT
cGNA14.67	CTGCTGTCCCAACCCAGCCTCTTCTCCACCTTCAATtttTCACATAAT
cGNA14.67	TAGAAATTGACAAATGAAATCCCACCTCTGACAAGACAGCAtttTCACATAAT
cGNA14.67	TTCTGTTGTACCAATGTCAGTGAAAGCAGAATACAGATGGTtttTCACATAAT
cGNA14.67	TTATGGGTTTTCATTTCTTGTGTCATGCAGATTGAGTGTGCtttTCACATAAT
cGNA14.67	TGCTTGCAAAGTATTAAACATGAGCTCATTCTGATGGGTCTtttTCACATAAT
cGNA14.67	CCAACTGGATTCCCGGCATCAGGGGTACCCTTCAGATAtttTCACATAAT
cGNA14.67	GATTGCAAACTTTGACTCAGGTATGAAGCTGGTGAGAGTtttTCACATAAT
cGNA14.67	ACTTGGACATTTTATGTGCTTTCCTCCATTAGATCTCCTGCtttTCACATAAT
cGNA14.67	TTTTGCAGCAGAATGAAGGCCAATAACAGGAGGTCCtttTCACATAAT
cGNA14.67	AGCCCTTTATGAGTGCTCTTGGATTAGATGATTAAATGCCAtttTCACATAAT
cGNA14.67	AAATGGTTGCTCTGCCTAATGTCTTTAGACATCGTTTGTCTtttTCACATAAT
cGNA14.67	TGAGTGGAGAAGTGATGTCTGGAAATTTCTAGAGGAGAAGTtttTCACATAAT
cGNA14.67	ACTTCTCTCTAATCCATGCAAAACTACCTGTGCAACTCAtttTCACATAAT
cGNA14.67	GCAATGGGAAAATGCAGTGTGTGAAAAGCAGTTAGTGtttTCACATAAT
cGNA14.67	TATTGATTTGAAGGAATGTAAGGACTGGATTACCGTGTGGGtttTCACATAAT
cGNA14.67	TGATCCACCAGTCTCTAAAGCAGTGAATGTTGAGAACATTTtttTCACATAAT
cGNA14.67	TAGCAAATTCCACTGGGTACCTACAGGATACAAATCTGTCAtttTCACATAAT
cGNA14.67	TCCTCTGTAATGCTTCTTAGAACATGCCATGAATTTTGGCCtttTCACATAAT
cGNA14.67	TAAATACTGCCTGGAGAGCAGTGTCGCTGTGTGCATtttTCACATAAT
cGNA14.67	TATTCCTAACTTCCATAGCAGTCACACAGTAACTCACAGCCtttTCACATAAT
cGNA14.67	TTTCAGTCACTACAGACTGTGCTTTCAGTAAATCACACCTCtttTCACATAAT
cGNA14.67	GATTGAACTCCCTCAGGTTTAGTTGCAGGATTGTGTCCtttTCACATAAT
cGNA14.67	CAGGTGAAGTGGGAGTAGATGACCTTCTGCTTGTCAtttTCACATAAT
cGNA14.67	GGATTCTGATCCTGATAGAGCTTCAAAATGAAGTCTCCTGCtttTCACATAAT
cGNA14.67	GAGGGCATTACTCACCATATTTTGATTGTTTGCTACACTGCtttTCACATAAT
cGNA14.67	AAGGAATGGCTGGAAGATACATCTTTCTTCAATGGTTCAGTtttTCACATAAT
cGNA14.67	TGACTTGTCTTTGTCAGCATAATCAGGGATGAATGCTTACCtttTCACATAAT
cGNA14.67	TTCAAAACAATGAATCCATTTCCTTCTTTCCGACCTTTGGCtttTCACATAAT
cGNA14.67	ATCAAAAGGGTACTCGATAATTCCTGTAGTTGGCACTCTGAtttTCACATAAT
cGNA14.67	CTCTAAGAATATCTTGCTGAGTTGGCACAAATGAGGGCAtttTCACATAAT
cGNA14.67	GTCTGTCATAGCACTCTTGAATTCCTGGGTCGTCCCtttTCACATAAT
cGNA14.67	GCTGTCACTTTATCCACTTCCACTCTTCTGATCATCTGAGCtttTCACATAAT
cGNA14.67	CCATGGCTCTGATCATAGCTTGCATGGCAGTAAATATGTtttTCACATAAT
cGNA14.67	TTCGGTAAACCAGCTTTGTGAAGCCTTTCCTGTCTTtttTCACATAAT
cGNA14.67	TTTTGTTTTGAGGGGTTGTGCAGTCAGCTGTACCTCtttTCACATAAT
cGNA14.67	GCTCCCTGCCGAACCTTGCGTTTGGCTTACAGATACtttTCACATAAT
cGNA14.67	GTGTTTTGTATGGACCGCTGCCTCGGGAGGTCCTTAtttTCACATAAT
cGNA14.67	CCTCTGAACGTGGAAAACACCACTGAGCGCAGGACAtttTCACATAAT
cGNA14.67	CAGGATGCTCTCACCTTGTAACGCTGTGTCACAGTGtttTCACATAAT
cGNA14.67	CTCATGCACGCGTTCGCAGACAGTGGAGAGCGTGATATTTAtttTCACATAAT
cGNA14.67	GTGAGGAATAAATGTTTACTGCACAAAAGCCAAACCTCTGGtttTCACATAAT
cGNA14.67	ATAGTAACATTGATTACACGTGGAAATTGTGCCGCTGAAGAtttTCACATAAT
cGNA14.67	TTTTCTCCTGTCATGTTCCTTCCCTGCTAGTTTACTCGtttTCACATAAT
cGNA14.67	TTGTGGCTTACCCCACAGTGACTCTTGAGCCTTCAGtttTCACATAAT
cGNA14.67	ATGGATTTGATAAAGAGCAGCAAGGTTCTGGCTCAGAtttTCACATAAT
cGNA14.67	GTCCATGCAACCATGACAGGGGAAACCACATGGAAAtttTCACATAAT
cGNA14.67	ATATTAAACTGGTTGATTTGCTGACTTCTTCACCACAGGCAtttTCACATAAT
