# Supplementary material for: Mammalian type opsin 5 preferentially activates G14 in Gq-type G proteins triggering intracellular calcium response
Source: J Biol Chem. 2023 Jul 7;299(8):105020. doi: 10.1016/j.jbc.2023.105020 (PMC10432815; doi:10.1016/j.jbc.2023.105020)
Supplement: Supporting Table S2 [file mmc3.xlsx]

## Sheet: Sheet1
Remapping information in PER reaction
Primer sequence of olOpn5m.28 was remapped to no.31.
Primer sequence of olGna14a.28 was remapped to no.67.
Primer sequence of cOpn5m.28 was remapped to no.31.
Primer sequence of cGNA14.67 was not remapped.
Primer sequences of brances for amplification were not remapped.
Applied probes and branches in each hybridization step
Tissue	probe hybridization	1st branch hybridization	2nd branch hybridization	Fluorescent detection
medaka eye	olOpn5m.31 (extended probe)	31*.31*.31*.31*.27 (extended branch)	27*.27*.27*.28 (extended branch)	28*.488
	olGna14a.67 (extended probe)	67*.67*.67*.67*.60 (extended branch)	60*.60*.60*.60*.73 (extended branch)	73*.565
chicken eye	cOpn5m.31 (extended probe)	31*.31*.31*.31*.27 (extended branch)	27*.27*.27*.28 (extended branch)	28*.488
	cGNA14.67 (extended probe)	67*.67*.67*.67*.60 (extended branch)	60*.60*.60*.60*.73 (extended branch)	73*.565
