# Supplementary material for: Mammalian type opsin 5 preferentially activates G14 in Gq-type G proteins triggering intracellular calcium response
Source: J Biol Chem. 2023 Jul 7;299(8):105020. doi: 10.1016/j.jbc.2023.105020 (PMC10432815; doi:10.1016/j.jbc.2023.105020)
Supplement: Supporting Table S3 [file mmc4.xlsx]

## Sheet: Sheet1
Antibody name	Host species	Source	Dilution
Anti-HA High Affinity from rat IgG1	Rat	Roche #ROAHAHA	1:2000
GNA14 Antibody	Rabbit	CUSABIO #CSB-PA080042	1:4000
GNA15 Antibody	Rabbit	CUSABIO #CSB-PA009587ESR1HU	1:4000 for mGα15, 1:2000 for OlGα15
GNAQ Polyclonal antibody	Rabbit	Proteintech #13927-1-AP	1:4000 for native PAGE, 1:8000 for SDS-PAGE
GNA11 Antibody(N-term)	Rabbit	abcepta #AP19441a-ev	1:4000
GAPDH Monoclonal antibody	Mouse	Proteintech #60004-1-Ig	1:30000
GNB2 Antibody	Rabbit	CUSABIO #CSB-PA009604ESR1HU	1:15000
HRP-conjugated Affinipure Goat Anti-Rat IgG(H+L)	Goat	Proteintech #SA00001-15	1:10000
Anti-mouse IgG, HRP-linked Antibody	Horse	Cell Signaling Technology #7076	1:5000
Anti-rabbit IgG, HRP-linked Antibody	Goat	Cell Signaling Technology #7074	1:5000
